# Supplementary material for: Androgen receptor splice variants drive castration-resistant prostate cancer metastasis by activating distinct transcriptional programs
Source: J Clin Invest. 2024 Apr 30;134(11):e168649. doi: 10.1172/JCI168649 (PMC11142739; doi:10.1172/JCI168649)
Supplement: Supporting data values [file jci-134-168649-s012.xlsx]

## Sheet: Fig1C
	Weeks post-injection	No dox
	1	0	0	0	0	0	0	0	0	0	0	0	0
	2	2.15676	2.95176	2.03296	1.77246	1.72474	3.40624	1.76516	3.17774	2.01528	5.27863	6.91494	8.52458
	3	3.69594	5.11076	4.12909	3.29704	3.44554	6.58959	3.64654	4.85587	3.11935	7.58558	9.0296	10.3776
	4	5.47373	6.66117	5.32383	4.60238	7.25742	8.79323	7.41799	8.78481	5.43584	9.35972	10.7232	12.4855
	5	8.22814	8.03389	6.61317	7.00814	9.33979	10.3818	11.336	12.6163	7.61477	11.4789	13.8709	15.0564
	6	12.2497	12.9226	11.7492	13.3659	12.6607	11.9126	12.5557	13.9767	12.5992	15.0159	17.164	15.5569
		With dox
	1	0	0	0	0	0	0	1.30342	0	0	0	1.05664
	2	4.05498	4.80703	4.79664	3.21732	2.98404	4.14734	6.91354	3.31388	4.10242	4.72028	5.19161
	3	7.30346	9.43945	8.69751	6.41751	5.6329	6.31813	10.0222	6.64208	6.56797	7.05923	7.41462
	4	10.907	13.0899	12.6548	11.3034	8.2579	10.3161	13.8625	11.0126	10.7571	10.2998	10.58
	5	13.2378	14.2984	15.9291	12.1818	11.2094	14.4011	16.3095	14.7849	12.9285	14.5665	15.4999
	6	16.8645	16.321	16.4383	14.8876	14.852	15.928	17.5387	15.3028	14.7341	15.4934	16.2792

## Sheet: Fig1D
	Weeks post-injection	No dox
	1	1.523	1.331	2.185	2.38	3.726	1.324	2.36	2.219
	2	3.598	2.132	3.017	2.412	6.226	2.279	4.322	3.218
	3	4.283	2.231	3.254	3.358	6.849	2.758	4.83	3.866
	4	6.876	2.571	3.267	4.392	8.707	4.044	7.57	5.807
	5	6.822	2.582	4.074	5.873	10.017	4.033	8.77	10.426
	6	8.734	2.949	5.623	3.985	11.748	8.657	12.842	13.449
		With dox
	1	1.176	1.556	1.405	2.611	2.038	2.704	1.084	0.685
	2	2.313	2.586	1.903	5.019	4.387	3.766	1.599	1.131
	3	2.805	2.948	2.416	5.633	4.517	5.532	2.132	2.523
	4	3.644	2.993	2.969	7.398	7.099	8.401	2.392	2.796
	5	4.708	2.937	5.923	8.572	10.839	12.876	3.383	3.281
	6	5.116	3.663	9.425	11.011	11.288	15.378	3.388	3.882

## Sheet: Fig1E
	Bone volume			Trabecular #
	No dox	With dox		No dox	With dox
	2.14686	4.70476		2.47504	6.32511
	2.77859	5.64481		4.70568	6.30372
	3.38589	6.19154		3.07985	4.59789
	4.08299	6.94187		4.17241	6.20761
	4.22327	6.97801		3.30736	6.11168
	7.02283	7.01597		6.54042	6.48989

## Sheet: Fig1F
	Bone volume			Trabecular #
	No dox	With dox		No dox	With dox
	0.204054	1.96301		2.77638	3.70467
	0.259391	3.77713		2.06769	5.60252
	1.87107	5.69051		4.05276	7.85179
	10.4829	0.165422		9.08721	3.55156

## Sheet: Fig1H
	No dox	With dox
	0.273	0.436
	0.248	0.453
	0.236	0.385
	0.236	0.393
	0.399	0.41
	0.328	0.403
	0.201	0.401
	0.302	0.394

## Sheet: Fig1I
	No dox	With dox
	0.187	0.166
	0.17	0.168
	0.164	0.164
	0.18	0.17
	0.175	0.177
	0.173	0.18

## Sheet: Fig2G
# AR-V7 specific gene-set (17-gene)
SYMBOL	22RV1RV1	LuCaP35CR	LN-WTV7	LN-ARv567	LNCaP	LNCaP-ARFL	C4-2	VCaP
ARHGEF2	1.1934	1.72054	0.711728	1.44172	-0.690302	-1.3631	-0.691753	-0.257
CD55	1.25761	1.14719	0.931287	0.0746974	-0.621488	-1.13245	-0.871584	-0.803
CHAC1	1.16082	2.48406	1.87783	0.060121	-1.22594	-1.51238	-1.4284	0.0628
CNN2	1.16617	0.808078	1.23983	0.391217	0.130969	-0.232369	0.889911	-0.0853
FSTL3	1.02244	0.688913	2.27574	-0.113009	-0.0548999	-0.418637	-0.0144996	0.0827
FZD4	1.47995	0.34348	0.708769	-1.58496	0.134017	-0.234284	-0.863498	0.351
HSPA2	1.41046	0.894507	2.01217	0	0.986579	1.05247	1.31194	0.158
MSX1	1.44441	0.617384	1.33278	0.438884	0.802932	0.0393876	-0.309328	0.259
NFKBIB	1.17266	1.08717	0.712423	0.463567	0.0379153	-0.0759024	0.218835	0.37
PCDH1	1.09732	1.71929	0.628772	0.201928	0.362147	0.0773057	0.858956	0.838
PRR15	1.58496	3.79256	1.78088	1.58496	-0.280108	-0.0356239	0.750022	0.497
RELB	1.55486	0.658492	1.03882	0.155278	-0.77689	-0.942818	0.760812	-0.335
SIPA1L2	1.34205	1.40296	1.42016	0.307974	0.372003	-0.190154	0.472852	-0.774
SLC1A5	0.950184	1.07974	0.660874	0.602711	-0.0720567	-0.281959	-0.587986	0.898
SOX9	1.83494	1.41672	2.84567	1.04026	0.350335	0.573109	1.34473	1.01
TMEM8A	0.960795	1.07181	1.09469	-0.15788	0	0	0.65452	1.82
TNFRSF12A	1.23469	0.727502	1.99512	-0.283793	-0.385687	0.206914	1.14419	-0.0688

## Sheet: Fig3C
# EMT/Metastesis gene-set (37-gene)
SYMBOL	22RV1	LuCaP35CR	LN-ARV7	LN-ARFL+DOX	LN-ARFL+0.1nM DHT	LN-ARFL+0.1nM DHT+Dox	LN-ARFL+10nM DHT	LN-ARFL+10nM DHT+Dox
ACTA2	1.0906	-0.263034	1.14359	0.32492	-0.136007	-1.45545	-1.005	-1.74496
CDH2	0.0455147	-1.76553	5.53398	0	0	0	0	-0.584963
COL1A1	1.00152	1.04532	0.154201	0.257803	-0.115857	-0.98205	-0.150213	-1.36741
COL25A1	1.21299	-0.779449	2.73697	0	-0.584963	0	-1.58496	0.415037
COL4A2	0.386512	-0.380604	1.64386	0.121679	-0.120294	-0.48755	-0.965784	-1.35954
COL6A2	0.662422	0.591558	0.882128	0.389436	0.162821	-0.490655	0.0682837	0.558629
COL7A1	0.765153	0.825495	0.594878	0.485493	0.197703	-0.119293	0.298149	-1.24194
DAB2	1	0.852328	0.125531	1.58496	-0.584963	0.63743	2.41504	-1.58496
ECM1	1.69707	0.85726	0.415037	0.515921	0.758379	-0.570887	0.224317	-0.672425
ENO2	0.634987	0.666886	0.0480188	0.314375	-0.207122	-0.788021	0.00274955	-0.989525
FERMT2	1.65444	0.75572	0.347463	0.19729	0.0978473	-0.506618	0.126771	-0.120464
FSTL3	1.02244	0.688913	2.27574	0.538853	0.310719	-0.418637	-0.0548999	-1.04937
GADD45A	0.83896	0.797439	0.036196	0.297361	-0.00257547	-0.919245	-0.482342	-1.20919
GEM	1.10792	0.784271	0.628031	0.321928	0	-0.736966	-1	-1.32193
LAMC2	1.10738	0.823122	1.58496	0.321928	0.807355	0.678072	0	0
MMP2	1.32193	1.32193	0.584963	0	0	0	0	0.415037
MSX1	1.44441	0.617384	1.33278	0.569422	0.605427	0.0393876	0.802932	0.858759
NNMT	0.415037	2	2.04439	1.41143	3.31615	3.44755	5.06264	3.20446
PMEPA1	1.93784	0.345783	1.75291	0.382948	1.66339	2.48824	3.39497	1.69687
PMP22	0.82103	0.176878	0.874469	0.16665	-0.122857	-1.2578	-0.807355	1.37851
PVR	0.948451	0.881737	0.336403	0.0968615	0.372496	0.836225	0.422139	0.249328
RHOB	0.651707	0.0199724	1.86629	0.156948	0.0815929	0.318182	0.933922	3.17248
SAT1	1.08746	0.490326	0.810073	0.518719	0.390772	0.760863	1.46987	1.63442
SERPINE1	1	0	1.58496	0	1	0	0	0
SERPINE2	0.842035	1.64347	0.579157	0.127476	-0.206451	-1.18637	-0.607813	1.06035
SERPINH1	1.03471	0.526979	0.237039	0.354229	-0.252187	-0.327262	-0.370368	0.360794
SGCG	1.09954	1.45943	2	0	-0.777608	-1.26303	0.321928	-0.584963
SHH	1.14136	-0.169925	4.24793	0.415037	0.415037	-1	0	3.55459
SLIT3	1	5.98109	1	-0.584963	-0.584963	0	0.222392	-0.415037
SOX9	1.83494	1.41672	2.84567	-0.0678733	-0.670315	0.573109	0.350335	2.51245
TGM2	0.807355	1.75489	7.54998	0.156119	1.45568	4.90935	4.3505	4.61848
TIMP3	2.75489	1.73697	0.415037	-0.415037	-1	0	2.08746	3.36923
TNFRSF12A	1.23469	0.727502	1.99512	0.234465	0.30071	0.206914	-0.385687	0.754244
TPM1	0.906678	0.583691	1.35279	0.287205	0.37749	0.53768	0.985402	1.1908
TPM2	1.02152	1.78277	0.0242475	0.224081	-0.415037	-0.994947	-0.801454	-1.7625
TPM4	0.788629	0.511592	0.687664	0.309292	0.184639	-0.378223	0.257034	0.0775288
VEGFA	0.907926	2.04303	0.227286	0.257123	-0.209628	-0.749475	-0.0547775	-1.64131

## Sheet: Fig3D
	LN-tet-ARV7	LN-tet-ARV7+DOX			LN-tet-ARV7	LN-tet-ARV7+DOX
SOX9	1.01676	6.74496		MBOAT2	1.06532	3.62797
	1.19039	8.29657			0.969378	3.64766
	0.792855	8.20285			0.965304	3.46409
	LN-tet-ARV7	LN-tet-ARV7+DOX			LN-tet-ARV7	LN-tet-ARV7+DOX
SHH	1.14947	820.143		ELOVL5	0.992178	7.52747
	0.795652	637.564			0.936674	7.48729
	1.05488	722.68			1.07115	7.57995
	LN-tet-ARV7	LN-tet-ARV7+DOX
CDH2	2.26189	1451.69
	0.150735	1143.17
	0.587378	1327.79
	LN-tet-ARV7	LN-tet-ARV7+DOX
COL4A2	0.936451	4.90684
	0.87563	5.59125
	1.18792	5.32851
	LN-tet-ARV7	LN-tet-ARV7+DOX
COL25A1	1.39822	11.1725
	0.865099	11.8635
	0.736682	11.7984

## Sheet: Fig3E
	22Rv1_siNTC	22Rv1_siAR-V7
SOX9	0.978773	0.517765
	1.04239	0.498604
	0.978838	0.584145
	22Rv1_siNTC	22Rv1_siAR-V7
SHH	0.984231	0.400613
	0.972289	0.402104
	1.04348	0.416403
	22Rv1_siNTC	22Rv1_siAR-V7
CDH2	1.01448	0.613552
	0.869005	0.545194
	1.11652	0.683992
	22Rv1_siNTC	22Rv1_siAR-V7
COL25A1	0.929242	0.483051
	1.06671	0.426499
	1.00405	0.471021

[truncated: 36 more sheets: Fig3F, Fig3G, Fig3H, Fig6B, Fig6C, Fig6E, Fig6G, Fig6J, Fig7B, Fig7C, Fig7E, Fig8D, Fig8E, Fig9B, Fig9F, Fig9H, FigS1A, FigS1B, FigS1D, FigS2A …]
